# Supplementary material for: Vegetated Ditches for the Mitigation of Pesticides Runoff in the Po Valley
Source: PLoS One. 2016 Apr 12;11(4):e0153287. doi: 10.1371/journal.pone.0153287 (PMC4829255; doi:10.1371/journal.pone.0153287)
Supplement: S1 Dataset — (XLSX) [file pone.0153287.s005.xlsx]

## Sheet: Foglio1
Distance (m)	microg/L	microg/L	microg/L	microg/L	microg/L	microg/L	microg/L	microg/L	microg/L	microg/L	microg/L	microg/L	microg/L	microg/L	microg/L	microg/L	microg/L	microg/L
Distance (m)	Water	Water	Water	Water	Water	Water	Water	Water	Water	Sediment	Sediment	Sediment	Sediment	Sediment	Sediment	Sediment	Sediment	Sediment
Distance (m)	First flood	First flood	First flood	Second flood	Second flood	Second flood	Third flood	Third flood	Third flood	First flood	First flood	First flood	Second flood	Second flood	Second flood	Third flood	Third flood	Third flood
Distance (m)	Mesotrione	S-metolachlor	Terbutilazine	Mesotrione	S-metolachlor	Terbutilazine	Mesotrione	S-metolachlor	Terbutilazine	Mesotrione	S-metolachlor	Terbutilazine	Mesotrione	S-metolachlor	Terbutilazine	Mesotrione	S-metolachlor	Terbutilazine
10	13.0654	138.939	67.9414	<0,070	0.0461231	0.0986536	<0,070	<0,020	<0,014
20	6.46439	90.7285	38.3896	<0,070	0.0447798	0.0996501	<0,070	<0,020	<0,014
30	11.5162	121.651	55.5552	<0,070	0.0338576	0.0825802	<0,070	<0,020	<0,014
40	11.0563	113.836	61.1827	<0,070	0.0264994	0.0779419	<0,070	<0,020	<0,014
50	16.6058	161.889	85.2722	<0,070	0.0234725	0.0637474	<0,070	<0,020	<0,014	<0,070	6.09223	3.07656	<0,070	0.76043	1.00691	<0,070	0.663522	0.325081
60	16.9638	150.26	75.8653	<0,070	0.0214036	0.0631163	<0,070	<0,020	<0,014
70	9.99869	224.784	100.75	<0,070	0.0220526	0.0599193	<0,070	<0,020	<0,014
80	8.23638	231.312	100.093	<0,070	0.0260213	0.0657423	<0,070	<0,020	<0,014
90	5.56636	183.963	93.3695	<0,070	0.0287095	0.0592942	<0,070	<0,020	<0,014
100	3.63739	161.642	53.9042	<0,070	0.0218278	0.0552663	<0,070	<0,020	<0,014	<0,070	12	7	<0,070	1.97236	1.2448	<0,070	0.983578	2.44237
110	3.15527	157.916	43.4292	<0,070	0.024737	0.0493703	<0,070	<0,020	<0,014
120	2.8661	147.927	35.1061	<0,070	0.0240165	0.0497768	<0,070	<0,020	<0,014
130	2.94965	159.343	36.8029	<0,070	0.0229592	0.0519891	<0,070	<0,020	<0,014
140	3.0332	170.76	38.4998	<0,070	0.0234277	0.0511728	<0,070	<0,020	<0,014
150	3.49192	218.105	59.5956	<0,070	0.021514	0.0541459	<0,070	<0,020	<0,014	<0,070	24.9546	19.0328	<0,070	5.69903	10.6063	<0,070	0.7	1.4
160	9.41729	167.453	53.0273	<0,070	0.022839	0.0525688	<0,070	<0,020	<0,014
170	5.48509	176.854	52.3755	<0,070	0.0204016	0.0513024	<0,070	<0,020	<0,014
180	4.33735	128.388	40.3373	<0,070	0.0217039	0.0565853	<0,070	<0,020	<0,014
190	8.70391	205.72	65.3244	<0,070	0.0347286	0.0568409	<0,070	<0,020	<0,014
200	11.0259	124.526	32.4335	<0,070	0.0365564	0.0656532	<0,070	<0,020	<0,014	<0,070	15	11	<0,070	1.28676	5.92737	<0,070	0.412637	0.363826
210	6.89268	112.866	27.0214	<0,070	0.0256874	0.0691842	<0,070	<0,020	<0,014
220	3.7537	122.966	29.0604	<0,070	0.0262116	0.0815472	<0,070	<0,020	<0,014
230	1.2347	78.6196	15.1337	<0,070	0.0349965	0.0780381	<0,070	<0,020	<0,014
240	1.5	64.8	23	<0,070	0.0339771	0.0656946	<0,070	<0,020	<0,014
250	2.5	72.9	27	<0,070	0.0344135	0.0673481	<0,070	<0,020	<0,014	<0,070	10.3852	7.86171	<0,070	2.43481	3.2991	<0,070	1.10064	0.602313
260	9	101.25	61	<0,070	0.0351158	0.0791401	<0,070	<0,020	<0,014
270	4	73.71	35	<0,070	0.0364842	0.0770096	<0,070	<0,020	<0,014
280	2	71.28	33	<0,070	0.0433449	0.0882721	<0,070	<0,020	<0,014
290	1.5	48.6	21	<0,070	0.0520921	0.100971	<0,070	<0,020	<0,014
300	3	68.85	41	<0,070	0.0496116	0.0980301	<0,070	<0,020	<0,014	<0,070	4.05	2.98	<0,070	6.61558	15.0538	<0,070	0.7	0.5
310	5	79.38	47	<0,070	0.0484199	0.0950867	<0,070	<0,020	<0,014
320	2	59.94	29	<0,070	0.0440181	0.0884145	<0,070	<0,020	<0,014
330	1.4	58.32	31	<0,070	0.0345066	0.0788307	<0,070	<0,020	<0,014
340	5	66.42	41	<0,070	0.0301896	0.0724645	<0,070	<0,020	<0,014
350	1.2	56.7	26	<0,070	0.0254304	0.0928948	<0,070	<0,020	<0,014	<0,070	2.1	1.06	<0,070	4.29242	6.77967	<0,070	0.314729	0.424797
360	5	80.19	43	<0,070	0.0259494	0.0964352	<0,070	<0,020	<0,014
370	2.7	36.45	17	<0,070	0.0328061	0.0848083	<0,070	<0,020	<0,014
380	4	72.9	30	<0,070	0.0318506	0.0865391	<0,070	<0,020	<0,014
390	1.1	44.55	17	<0,070	0.0358642	0.0840387	<0,070	<0,020	<0,014
400	2	56.7	28	<0,070	0.0377518	0.0766429	<0,070	<0,020	<0,014	<0,070	0.741367	0.545748	<0,070	4.1	4.45	<0,070	3.42663	2.54729
410	1	32.4	15	<0,070	0.0461522	0.0709823	<0,070	<0,020	<0,014
420	0.7	28.35	9	<0,070	0.0435398	0.0724309	<0,070	<0,020	<0,014
430	1.1	51.03	17	<0,070	0.0200777	0.0351999	<0,070	<0,020	<0,014
440	1	30.78	11	<0,070	0.0211344	0.0359183	<0,070	<0,020	<0,014
450	0.6	32.4	10	<0,070	0.0348247	0.0500372	<0,070	<0,020	<0,014	<0,070	0.4	0.35	<0,070	1.7	4.1	<0,070	1.75	1.304
460	2.5	38.07	20	<0,070	0.0325464	0.0661985	<0,070	<0,020	<0,014
470	1	25.92	8	<0,070	0.0338206	0.0628203	<0,070	<0,020	<0,014
480	2	34.83	15	<0,070	0.0328356	0.0609905	<0,070	<0,020	<0,014
490	0.4	20.25	6	<0,070	0.0220289	0.056659	<0,070	<0,020	<0,014
500	0.5	18.63	5.5	<0,070	0.0231884	0.0459132	<0,070	<0,020	<0,014	<0,070	0.35	0.32	<0,070	0.03	0.0764268	<0,070	1.53	1.23
